# Supplementary material for: Fast Absorbent and Highly Bioorthogonal Hydrogels Developed by IEDDA Click Reaction for Drug Delivery Application
Source: Materials (Basel). 2022 Oct 13;15(20):7128. doi: 10.3390/ma15207128 (PMC9608709; doi:10.3390/ma15207128)
Supplement: Supplementary file 1 [file materials-15-07128-s001.zip]

Archive with 1 entries (1 files):
- materials-1947195-supplementary.pdf
